# Supplementary material for: Structural basis of outer membrane biogenesis and cell division by Tol/Pal nanomachinery
Source: Sci Adv. 2026 Mar 6;12(10):eadw6719. doi: 10.1126/sciadv.adw6719 (PMC12965293; doi:10.1126/sciadv.adw6719)
Supplement: Supplementary file 2 — Movies S1 and S2 [file sciadv.adw6719_movies_s1_and_s2.zip]

Archive with 2 entries (2 files):
- adw6719_movie_s1.mp4
- adw6719_movie_s2.mp4
